# Supplementary material for: The girdles of the oldest fossil turtle, Proterochersis robusta, and the age of the turtle crown
Source: BMC Evol Biol. 2013 Dec 6;13:266. doi: 10.1186/1471-2148-13-266 (PMC4077068; doi:10.1186/1471-2148-13-266)
Supplement: Additional file 2 — Character Taxon Matrix. [file 1471-2148-13-266-S2.txt]

'Synapsida/Diapsida'	00000000000000000000??00000?0000000000000000000000000000000000000000000000000000000000????????????0????????????
Odontochelys	0?0????????0?0??????0?1000??0????00?00????????00???0??00???????00000?000000000000000000000000000000000
Proterochersis	???????????????????????????????????????????????????????????????00000????000000???00?1?000????100001/2000001000?00
Proganochelys	0000000000000000000000000000000?000000000000000000000000100000000000000000000100000000000000?000000000100000000
Australochelys	?000?0??0??0?00000??000???0?000?0000001110000111??010001?0001??0???????????????????????????????????????????????
Palaeochersis	0000?0??0??0?00000??001???0?000?0000001111100111?0010001?00010?00?0?????????0000000000???????0000000001000?0??0
Platychelys	???????????????????????????????????????????????????????????????01??0????????????????1?0000112310112000101010000
Pleurodira	00101101010&1112000000&10&10&101110012010000&120111110&11111000110110&1330210011&21011&2000001&20000111011100011220&101120001&201010000
Kayentachelys	0010110110001000000000011101000?000000111110111101111001000011000000000000?000000110000000011200001000100000000
Kallokibotion	000?110?1100100000100001110110000110101111111111?1111011?0002??00000000000000?000??0000000?13200112000100000?00
Mongolochelys	00101100110010101010010111011000010010111110111101111011?0002??000000000000?000001?00?001??00210011000100000?00
Pleurosternidae	001011011100&11000001010011101100011102011111011111111101101002?000000000000?00000011000000?010&120011100010000000&10
Baenidae	001011011100&112000010000111011001111020111111111111111011010021000&1000100000000000011000000?011&4200112000100000010
Xinjiangchelys	????11??????????????????????111001?01&2011111?1111?11110?102112??0000100000000??10???00?100?01?2?101100120000000&11
Solnhofia	0010111111111?00001?0011110111100110201111101111011110111220210000100000000?00?00?1000?????162110????0200??????
Plesiochelyidae	001011111101?2000010000111011110010&1020111110111101111011042021000010000000000000011000000?01020&10112000200000?00
Meiolania	010&11110011001101110001011101111?01101111111111110111111102202?001100010000011100011000001101?2110110002000?00?0
Ninjemys	??0111?????01?0111??01011101111?01?0111111111111?11111?1????????????????????11?????????????????????????????????
Niolamia	011?1100??001?0111??000111?1111001?010111111111101111111?2102???????????????1??????????????????????????????????
Chubutemys	?01?11?0??0010000??00001110?111101?01011111?1111???11011?21021?012?1????0??2???????????0?????2?????????????????
Sinemys	00101101111212000001000111111110010010111110111101111011021?2???1201020?0012??110??00?000?01?2110121002001?00?0
Otwayemys	???????????????00????0??????????????????1???1??????????????????012?0010?0002???00???0?00?????21?012000200??0?00
Hangaiemys	0010111111021200001010011111111001111011111?1111?111101102212??01?11?100010???????????1????10201012101200100000
Dracochelys	?01?11?1?1121?00001?1001111?11100111101111101111?1111011?22?2??012000?0??112????????0?000?010??1012??120?1?0??0
Ordosemys	0010110?11111200001000011101111001111011111011110111101112112???1201010?0012??110??00?001???02110121?1200??0000
Judithemys	0010111?1102120000100001110111100110101111101111?111101102212??0111111??01010011011000100??102010121012101?0000
Chelydridae	10101110111210000010100&11110111110110201111101111011110110420211111111111011100110110001100&1010&12110120&10&1121010&11110
Chelonioidea	0010110&10&110&10&11&21000001000&101110111100110&11&20111110111100&11110111420&12111111111000&110100011111000&10&110010&2&3211012100&121010&10010
Trionychoidea	10101110&11111&21200001100&1011101111001101&20111110111100&111101102&420211112111201111100011110001101012&520&100&11200020000&10000&1
Testudinoidea	10101110&11111&21200000100&10111011111010&101&2011111011110111101102&420211112111111111200011110001100011&320&1011200020010&10000
